# Supplementary material for: Historical availability of arable land affects contemporaneous female labor and health outcomes
Source: PLoS One. 2025 Aug 4;20(8):e0328083. doi: 10.1371/journal.pone.0328083 (PMC12321104; doi:10.1371/journal.pone.0328083)
Supplement: S1 File — This zip file contains the underlying dataset and the STATA do-file used to replicate the results of the manuscript. (ZIP) [file pone.0328083.s002.zip]

Archive with 2 entries (2 files):
- JS_PLOS_ONE_DATA.dta
- JS_PLOS_ONE_CODES.do
