# Supplementary material for: Historical availability of arable land affects contemporaneous female labor and health outcomes
Source: PLoS One. 2025 Aug 4;20(8):e0328083. doi: 10.1371/journal.pone.0328083 (PMC12321104; doi:10.1371/journal.pone.0328083)
Supplement: S1 File — This zip file contains the underlying dataset and the STATA do-file used to replicate the results of the manuscript. (ZIP) [file pone.0328083.s002.zip › JS_PLOS_ONE_CODES.do]

cd "C:\Google Drive\Research\Resource scarcity and gender inequality\PlosOne"

*** Replace the "C:\Google Drive\Research\Resource scarcity and gender inequality\PlosOne" with the folder path where STATA data and coldes are located

use JS_PLOS_ONE_DATA.dta, clear

version 16.1

*** Table 1

sum flfp_2012 mmr_2012 lifexp_diff wp_2012 ancestral prop_pal arable ln_income2012 tropicar distcr trans plow pre1500AverageCaloriesmean_aa polity2 sai legor1 - legor4 religion agri_share_GDP ind_share_GDP

**********************************************************************
*** Table 2: Ancestral Arable Land and Female Labor Force Participation
**********************************************************************
xi: regress flfp_2012 ancestral reg2 - reg7, r

xi: regress flfp_2012 ancestral ln_income2012 ln_inc2012_sq tropicar /*
*/ distcr reg2 - reg7, r

xi: regress flfp_2012 ancestral plow ln_income2012 ln_inc2012_sq tropicar /*
*/ distcr reg2 - reg7, r

xi: regress flfp_2012 ancestral trans plow ln_income2012 ln_inc2012_sq tropicar /*
*/ distcr reg2 - reg7, r

xi: regress flfp_2012 ancestral trans plow pre1500AverageCaloriesmean_aa ln_income2012 ln_inc2012_sq tropicar /*
*/ distcr reg2 - reg7, r

xi: regress flfp_2012 ancestral ln_income2012 ln_inc2012_sq tropicar /*
*/ distcr reg2 - reg7 trans plow pre1500AverageCaloriesmean_aa  polity2 religion sai legor2 - legor4  agri_share_GDP ind_share_GDP,r


**** Adding plough positive and negative crops as controls

xi: regress flfp_2012 ancestral plow_positive_crops plow_negative_crops ln_income2012 ln_inc2012_sq tropicar /*
*/ distcr reg2 - reg7 trans plow pre1500AverageCaloriesmean_aa  polity2 religion sai legor2 - legor4  agri_share_GDP ind_share_GDP,r


**********************************************************************
*** Table 3: Ancestral Arable Land and Women’s Health
**********************************************************************
*** MMR

xi: regress mmr_2012 ancestral reg2 - reg7, r

xi: regress mmr_2012 ancestral ln_income2012 ln_inc2012_sq tropicar /*
*/ distcr reg2 - reg7, r

xi: regress mmr_2012 ancestral trans plow pre1500AverageCaloriesmean_aa ln_income2012 ln_inc2012_sq tropicar /*
*/ distcr reg2 - reg7, r

xi: regress mmr_2012 ancestral ln_income2012 ln_inc2012_sq tropicar /*
*/ distcr reg2 - reg7 trans plow pre1500AverageCaloriesmean_aa polity2 religion sai legor2 - legor4  agri_share_GDP ind_share_GDP,r

*** Life expectancy

xi: regress lifexp_diff ancestral reg2 - reg7, r

xi: regress lifexp_diff ancestral ln_income2012 ln_inc2012_sq tropicar /*
*/ distcr reg2 - reg7, r

xi: regress lifexp_diff ancestral trans plow pre1500AverageCaloriesmean_aa ln_income2012 ln_inc2012_sq tropicar /*
*/ distcr reg2 - reg7, r

xi: regress lifexp_diff ancestral ln_income2012 ln_inc2012_sq tropicar /*
*/ distcr reg2 - reg7 trans plow pre1500AverageCaloriesmean_aa  polity2 religion sai legor2 - legor4  agri_share_GDP ind_share_GDP,r

**********************************************************************
*** Table 4: Falsification Test: Ancestral Arable Land and Women Empowerment
**********************************************************************

*** Education Gap
xi: regress edu_gap ancestral reg2 - reg7, r

xi: regress edu_gap ancestral ln_income2012 ln_inc2012_sq tropicar /*
*/ distcr reg2 - reg7, r

xi: regress edu_gap ancestral trans plow pre1500AverageCaloriesmean_aa ln_income2012 ln_inc2012_sq tropicar /*
*/ distcr reg2 - reg7, r

xi: regress edu_gap ancestral ln_income2012 ln_inc2012_sq tropicar /*
*/ distcr reg2 - reg7 trans plow pre1500AverageCaloriesmean_aa  polity2 religion sai legor2 - legor4  agri_share_GDP ind_share_GDP,r


*** Women in parliament
xi: regress wp_2012 ancestral reg2 - reg7, r

xi: regress wp_2012 ancestral ln_income2012 ln_inc2012_sq tropicar /*
*/ distcr reg2 - reg7, r

xi: regress wp_2012 ancestral trans plow pre1500AverageCaloriesmean_aa ln_income2012 ln_inc2012_sq tropicar /*
*/ distcr reg2 - reg7, r

xi: regress wp_2012 ancestral ln_income2012 ln_inc2012_sq tropicar /*
*/ distcr reg2 - reg7 trans plow pre1500AverageCaloriesmean_aa  polity2 religion sai legor2 - legor4  agri_share_GDP ind_share_GDP,r


**********************************************************************

*** Table 5: Subnational Analysis
*** Data publicly available from https://scholar.harvard.edu/files/nunn/files/alesina_giuliano_nunn_qje_2013_replication_materials.zip 

**********************************************************************


*** Table 6: Migration-Adjusted Current Potential Arable Land and Female Labor Force Participation

**********************************************************************

xi: regress flfp_2012 prop_pal ln_income2012 ln_inc2012_sq tropicar /*
*/ distcr reg2 - reg7, r

xi: regress flfp_2012 prop_pal plow ln_income2012 ln_inc2012_sq tropicar /*
*/ distcr reg2 - reg7, r

xi: regress flfp_2012 prop_pal trans plow ln_income2012 ln_inc2012_sq tropicar /*
*/ distcr reg2 - reg7, r

xi: regress flfp_2012 prop_pal trans plow pre1500AverageCaloriesmean_aa ln_income2012 ln_inc2012_sq tropicar /*
*/ distcr reg2 - reg7, r

xi: regress flfp_2012 prop_pal ln_income2012 ln_inc2012_sq tropicar /*
*/ distcr reg2 - reg7 trans plow pre1500AverageCaloriesmean_aa  polity2 religion sai legor2 - legor4  agri_share_GDP ind_share_GDP, r

xi: regress flfp_2012 prop_pal ln_income2012 ln_inc2012_sq tropicar /*
*/ distcr reg2 - reg7 trans plow  polity2 religion sai legor2 - legor4  agri_share_GDP ind_share_GDP, r

**********************************************************************

*** Table 7: Female Labor Force Participation: A Horse Race between Ancestral vs. Current Arable Land

**********************************************************************

xi: regress flfp_2012 ancestral reg2 - reg7, r

xi: regress flfp_2012 arable reg2 - reg7, r

xi: regress flfp_2012 ancestral arable reg2 - reg7, r

xi: regress flfp_2012 ln_income2012 ln_inc2012_sq tropicar /*
*/ distcr reg2 - reg7, r

xi: regress flfp_2012 arable ln_income2012 ln_inc2012_sq tropicar /*
*/ distcr reg2 - reg7, r

xi: regress flfp_2012 ancestral ln_income2012 ln_inc2012_sq tropicar /*
*/ distcr reg2 - reg7, r

xi: regress flfp_2012 ancestral arable ln_income2012 ln_inc2012_sq tropicar /*
*/ distcr reg2 - reg7, r

xi: regress flfp_2012 ancestral arable ln_income2012 ln_inc2012_sq tropicar /*
*/ distcr reg2 - reg7 trans plow pre1500AverageCaloriesmean_aa  polity2 religion sai legor2 - legor4  agri_share_GDP ind_share_GDP,r
eststo arable_ancestral_all

**********************************************************************

**********************************************************************

*** Tables S1: Cross-correlation table

pwcorr prop_pal ancestral trans plow pre1500AverageCaloriesmean_aa ln_income2012 tropicar distcr, sig

*** Table S2: Correlation between historical factors

pwcorr prop_pal ancestral trans plow pre1500AverageCaloriesmean_aa plow_positive_crops plow_negative_crops, sig


*** Table S3: Correlation between gender outcomes in 2012
pwcorr flfp_2012 mmr_2012 lifexp_diff wp_2012 edu_gap, sig

**********************************************************************

*** Table S4: Ancestral Arable Land and Female Labor Force Participation without GDP per Capita

**********************************************************************

xi: regress flfp_2012 ancestral tropicar distcr reg2 - reg7, r

xi: regress flfp_2012 ancestral plow tropicar distcr reg2 - reg7, r

xi: regress flfp_2012 ancestral trans plow tropicar distcr reg2 - reg7, r

xi: regress flfp_2012 ancestral trans plow pre1500AverageCaloriesmean_aa tropicar distcr reg2 - reg7, r

**********************************************************************

*** Table S5: Ancestral Arable Land and Female Labor Force Participation: Robustness without GDP per Capita

**********************************************************************

xi: regress flfp_2012 ancestral tropicar /*
*/ distcr reg2 - reg7 polity2 , r

xi: regress flfp_2012 ancestral tropicar /*
*/ distcr reg2 - reg7 polity2 legor2 - legor4 ,r

xi: regress flfp_2012 ancestral tropicar /*
*/ distcr reg2 - reg7 polity2  legor2 - legor4 religion,r

xi: regress flfp_2012 ancestral tropicar /*
*/ distcr reg2 - reg7 polity2 legor2 - legor4 religion sai, r

xi: regress flfp_2012 ancestral tropicar /*
*/ distcr reg2 - reg7 polity2 religion sai legor2 - legor4 agri_share_GDP ind_share_GDP,r

xi: regress flfp_2012 ancestral tropicar /*
*/ distcr reg2 - reg7 trans plow  polity2 religion sai legor2 - legor4  agri_share_GDP ind_share_GDP,r

xi: regress flfp_2012 ancestral tropicar /*
*/ distcr reg2 - reg7 trans plow pre1500AverageCaloriesmean_aa  polity2 religion sai legor2 - legor4  agri_share_GDP ind_share_GDP,r

**********************************************************************


*** Table S6: Ancestral Arable Land and Female Labor and Health Outcomes (Controlling for Large Animals and Husbandry)

**********************************************************************

xi: regress flfp_2012 ancestral trans plow pre1500AverageCaloriesmean_aa ln_income2012 ln_inc2012_sq tropicar large_animals husbandry /*
*/ distcr reg2 - reg7, r

xi: regress flfp_2012 ancestral large_animals husbandry ln_income2012 ln_inc2012_sq tropicar /*
*/ distcr reg2 - reg7 trans plow pre1500AverageCaloriesmean_aa  polity2 religion sai legor2 - legor4  agri_share_GDP ind_share_GDP,r

xi: regress mmr_2012 ancestral trans plow pre1500AverageCaloriesmean_aa ln_income2012 ln_inc2012_sq tropicar large_animals husbandry /*
*/ distcr reg2 - reg7, r

xi: regress mmr_2012 ancestral large_animals husbandry ln_income2012 ln_inc2012_sq tropicar /*
*/ distcr reg2 - reg7 trans plow pre1500AverageCaloriesmean_aa  polity2 religion sai legor2 - legor4  agri_share_GDP ind_share_GDP,r

xi: regress lifexp_diff ancestral trans plow pre1500AverageCaloriesmean_aa ln_income2012 ln_inc2012_sq tropicar large_animals husbandry /*
*/ distcr reg2 - reg7, r

xi: regress lifexp_diff ancestral large_animals husbandry ln_income2012 ln_inc2012_sq tropicar /*
*/ distcr reg2 - reg7 trans plow pre1500AverageCaloriesmean_aa  polity2 religion sai legor2 - legor4  agri_share_GDP ind_share_GDP,r

**********************************************************************

*** Table S7: Ancestral Arable Land and Female Labor Force Participation: Robustness

**********************************************************************

xi: regress flfp_2012 ancestral ln_income2012 ln_inc2012_sq tropicar /*
*/ distcr reg2 - reg7 polity2 , r

xi: regress flfp_2012 ancestral ln_income2012 ln_inc2012_sq tropicar /*
*/ distcr reg2 - reg7 polity2 legor2 - legor4 ,r

xi: regress flfp_2012 ancestral ln_income2012 ln_inc2012_sq tropicar /*
*/ distcr reg2 - reg7 polity2  legor2 - legor4 religion,r

xi: regress flfp_2012 ancestral ln_income2012 ln_inc2012_sq tropicar /*
*/ distcr reg2 - reg7 polity2 legor2 - legor4 religion sai, r

xi: regress flfp_2012 ancestral ln_income2012 ln_inc2012_sq tropicar /*
*/ distcr reg2 - reg7 polity2 religion sai legor2 - legor4 agri_share_GDP ind_share_GDP,r

xi: regress flfp_2012 ancestral ln_income2012 ln_inc2012_sq tropicar /*
*/ distcr reg2 - reg7 trans plow  polity2 religion sai legor2 - legor4  agri_share_GDP ind_share_GDP,r

xi: regress flfp_2012 ancestral ln_income2012 ln_inc2012_sq tropicar /*
*/ distcr reg2 - reg7 trans plow pre1500AverageCaloriesmean_aa  polity2 religion sai legor2 - legor4  agri_share_GDP ind_share_GDP,r

**********************************************************************


*** Table S8: Ancestral Arable Land and Women’s Health Controlling for Current Female Labor Force Participation

**********************************************************************

*** MMR

xi: regress mmr_2012 ancestral flfp_2012 reg2 - reg7, r

xi: regress mmr_2012 ancestral flfp_2012 ln_income2012 ln_inc2012_sq tropicar /*
*/ distcr reg2 - reg7, r

xi: regress mmr_2012 ancestral trans plow pre1500AverageCaloriesmean_aa flfp_2012 ln_income2012 ln_inc2012_sq tropicar /*
*/ distcr reg2 - reg7, r

xi: regress mmr_2012 ancestral ln_income2012 ln_inc2012_sq tropicar /*
*/ distcr reg2 - reg7 trans plow pre1500AverageCaloriesmean_aa flfp_2012  polity2 religion sai legor2 - legor4  agri_share_GDP ind_share_GDP,r

*** Life expectancy

xi: regress lifexp_diff ancestral flfp_2012 reg2 - reg7, r

xi: regress lifexp_diff ancestral flfp_2012 ln_income2012 ln_inc2012_sq tropicar /*
*/ distcr reg2 - reg7, r

xi: regress lifexp_diff ancestral trans plow pre1500AverageCaloriesmean_aa flfp_2012  ln_income2012 ln_inc2012_sq tropicar /*
*/ distcr reg2 - reg7, r

xi: regress lifexp_diff ancestral ln_income2012 ln_inc2012_sq tropicar /*
*/ distcr reg2 - reg7 trans plow pre1500AverageCaloriesmean_aa flfp_2012  polity2 religion sai legor2 - legor4  agri_share_GDP ind_share_GDP,r

**********************************************************************

*** Table S9: Horse-Race among Historical Agro-Ecological Factors

**********************************************************************

xi: regress flfp_2012 ancestral plow trans pre1500AverageCaloriesmean_aa reg2 - reg7, r

xi: regress mmr_2012 ancestral plow trans pre1500AverageCaloriesmean_aa reg2 - reg7, r

xi: regress lifexp_diff ancestral plow trans pre1500AverageCaloriesmean_aa reg2 - reg7, r

xi: regress edu_gap ancestral plow trans pre1500AverageCaloriesmean_aa reg2 - reg7, r

xi: regress wp_2012 ancestral plow trans pre1500AverageCaloriesmean_aa reg2 - reg7, r

**********************************************************************


**********************************************************************

*** Table S10: Historicity of Ancestral Arable Land

**********************************************************************
*INTERACTION WITH NEWWORLD (TESTING HISTORICITY OF OUR SCARCITY VARIABLES)
gen newworld=(continent=="North America" | continent=="South America" | continent=="Oceania")
label variable newworld "Coutries in the Americas and Oceania"

gen prop_pal_new=prop_pal*newworld
label variable prop_pal_new "Migration-adjusted potential arable land $\times$ Coutries in the Americas and Oceania"

gen arable_new=arable*newworld
label variable arable_new "Current arable land $\times$ New World Countries"

*gen lnarable_new_eu=lnarable_new*european_descent
gen ancestral_new=ancestral*newworld
*gen lnag_new_eu=lnag_new*european_descent
label variable ancestral_new "Ancestral arable land $\times$ New World Countries"

xi: regress flfp_2012 arable arable_new newworld ln_income2012 ln_inc2012_sq tropicar distcr reg2 - reg7,r
lincom arable + arable_new
test arable + arable_new=0

xi: regress flfp_2012 ancestral ancestral_new newworld ln_income2012 ln_inc2012_sq tropicar distcr reg2 - reg7,r
lincom ancestral+ancestral_new
test ancestral+ancestral_new=0

**********************************************************************

*** Table S11: Women Health and Empowerment: A Horse Race between Ancestral vs. Current Arable Land

**********************************************************************

xi: regress mmr_2012 arable ln_income2012 ln_inc2012_sq tropicar /*
*/ distcr reg2 - reg7,r

xi: regress mmr_2012 arable ancestral ln_income2012 ln_inc2012_sq tropicar /*
*/ distcr reg2 - reg7,r

xi: regress lifexp_diff arable ln_income2012 ln_inc2012_sq tropicar /*
*/ distcr reg2 - reg7,r

xi: regress lifexp_diff arable ancestral ln_income2012 ln_inc2012_sq tropicar /*
*/ distcr reg2 - reg7,r

xi: regress edu_gap arable ln_income2012 ln_inc2012_sq tropicar /*
*/ distcr reg2 - reg7,r

xi: regress edu_gap arable ancestral ln_income2012 ln_inc2012_sq tropicar /*
*/ distcr reg2 - reg7,r

xi: regress wp_2012 arable ln_income2012 ln_inc2012_sq tropicar /*
*/ distcr reg2 - reg7,r

xi: regress wp_2012 arable ancestral ln_income2012 ln_inc2012_sq tropicar /*
*/ distcr reg2 - reg7,r

**********************************************************************
